# Supplementary material for: Targeted Next-Generation Sequencing of Plasma DNA from Cancer Patients: Factors Influencing Consistency with Tumour DNA and Prospective Investigation of Its Utility for Diagnosis
Source: PLoS One. 2016 Sep 14;11(9):e0162809. doi: 10.1371/journal.pone.0162809 (PMC5023174; doi:10.1371/journal.pone.0162809)
Supplement: S1 Table — (XLSX) [file pone.0162809.s004.xlsx]

## Sheet: AF
Dataset	Spiked-in AF [%]	Corrected AF [%]	Position	Gene	Mutation	Allele Change	Coverage	Readcount	A-count	A-%	C-count	C-%	T-count	T-%	G-count	G-%	DEL-count	D-%	INS-count	INS-%	Exp?	Diff to expected
control-kit_A1			7:140453136	BRAF	V600E	A>T	16067	16087	16048	0.997576	0	0	0	0	19	0.00118108	0	0	20	0.00124324
control-kit_A1			7:140453137	BRAF	V600K	C>T	16073	16080	0	0	16070	0.999378	3	0.000186567	0	0	0	0	7	0.000435323
control-kit_A1	0.005	0.00550153	7:55242478	EGFR	L747_S752	G>X	25689	25800	16	0.000620155	0	0	0	0	25673	0.995078	98	0.00379845	13	0.000503876	y	-0.00170308
control-kit_A1			7:55242470	EGFR	L747_E749	T>X	25713	25812	5	0.000193708	19	0.000736092	25688	0.995196	1	3.87417e-05	99	0.00383543	0	0
control-kit_A1			7:55249071	EGFR	T790M	C>T	7151	7167	0	0	7145	0.99693	6	0.00083717	0	0	0	0	16	0.00223245
control-kit_A1			7:55259515	EGFR	L858R	T>G	19287	19299	3	0.000155448	26	0.00134722	19257	0.997824	1	5.18162e-05	1	5.18162e-05	11	0.000569978
control-kit_A1			12:25398281	KRAS	G13D	C>T	21926	22013	0	0	21913	0.995457	12	0.000545132	1	4.54277e-05	3	0.000136283	84	0.00381593
control-kit_A1	0.005	0.00630396	12:25398284	KRAS	G12A or G12V	C>G or C>A	21880	21934	0	0	21721	0.990289	10	0.000455913	149	0.00679311	6	0.000273548	48	0.00218838	y	0.000489144
control-kit_A1			12:25398285	KRAS	G12C	C>A	21853	21853	1	4.57603e-05	21840	0.999405	12	0.000549124	0	0	0	0	0	0
control-kit_A1			3:178936091	PIK3CA	E545K	G>A	14295	14312	5	0.000349357	0	0	0	0	14290	0.998463	2	0.000139743	15	0.00104807
control-kit_A2			7:140453136	BRAF	V600E	A>T	11008	11015	10990	0.99773	1	9.07853e-05	1	9.07853e-05	16	0.00145256	0	0	7	0.000635497
control-kit_A2			7:140453137	BRAF	V600K	C>T	11011	11020	0	0	11008	0.998911	3	0.000272232	0	0	2	0.000181488	7	0.000635209
control-kit_A2	0.0005	0.000550153	7:55242478	EGFR	L747_S752	G>X	16014	16030	5	0.000311915	1	6.2383e-05	0	0	16008	0.998628	0	0	16	0.000998129	y	-0.000550153
control-kit_A2			7:55242470	EGFR	L747_E749	T>X	16033	16033	7	0.0004366	17	0.00106031	16009	0.998503	0	0	0	0	0	0
control-kit_A2			7:55249071	EGFR	T790M	C>T	4028	4034	0	0	4027	0.998265	1	0.000247893	0	0	0	0	6	0.00148736
control-kit_A2			7:55259515	EGFR	L858R	T>G	12097	12101	1	8.26378e-05	15	0.00123957	12080	0.998265	1	8.26378e-05	2	0.000165276	2	0.000165276
control-kit_A2			12:25398281	KRAS	G13D	C>T	15203	15250	1	6.55738e-05	15184	0.995672	16	0.00104918	2	0.000131148	2	0.000131148	45	0.00295082
control-kit_A2	0.0005	0.000630396	12:25398284	KRAS	G12A or G12V	C>G or C>A	15166	15207	1	6.57592e-05	15159	0.996844	6	0.000394555	0	0	4	0.000263037	37	0.00243309	y	-0.000630396
control-kit_A2			12:25398285	KRAS	G12C	C>A	15140	15140	1	6.60502e-05	15137	0.999802	2	0.0001321	0	0	0	0	0	0
control-kit_A2			3:178936091	PIK3CA	E545K	G>A	9260	9268	3	0.000323694	0	0	0	0	9257	0.998813	1	0.000107898	7	0.000755287
control-kit_A3			7:140453136	BRAF	V600E	A>T	10375	10394	10350	0.995767	1	9.62094e-05	1	9.62094e-05	23	0.00221282	0	0	19	0.00182798
control-kit_A3			7:140453137	BRAF	V600K	C>T	10378	10391	0	0	10372	0.998171	6	0.000577423	0	0	0	0	13	0.00125108
control-kit_A3	0.0001	0.000110031	7:55242478	EGFR	L747_S752	G>X	15428	15445	8	0.000517967	1	6.47459e-05	0	0	15419	0.998317	0	0	17	0.00110068	y	-0.000110031
control-kit_A3			7:55242470	EGFR	L747_E749	T>X	15445	15445	2	0.000129492	12	0.00077695	15431	0.999094	0	0	0	0	0	0
control-kit_A3			7:55249071	EGFR	T790M	C>T	4301	4312	0	0	4301	0.997449	0	0	0	0	0	0	11	0.00255102
control-kit_A3			7:55259515	EGFR	L858R	T>G	11842	11854	9	0.000759237	15	0.0012654	11816	0.996794	2	0.000168719	1	8.43597e-05	11	0.000927957
control-kit_A3			12:25398281	KRAS	G13D	C>T	13323	13400	1	7.46269e-05	13311	0.993358	11	0.000820896	0	0	1	7.46269e-05	76	0.00567164
control-kit_A3	0.0001	0.000126079	12:25398284	KRAS	G12A or G12V	C>G or C>A	13301	13350	0	0	13294	0.995805	7	0.000524345	0	0	4	0.000299625	45	0.00337079	y	-0.000126079
control-kit_A3			12:25398285	KRAS	G12C	C>A	13288	13289	1	7.52502e-05	13283	0.999548	4	0.000301001	0	0	0	0	1	7.52502e-05
control-kit_A3			3:178936091	PIK3CA	E545K	G>A	9147	9157	5	0.00054603	0	0	0	0	9142	0.998362	1	0.000109206	9	0.000982855
control-kit_A4			7:140453136	BRAF	V600E	A>T	12986	13008	12959	0.996233	2	0.000153752	0	0	25	0.00192189	0	0	22	0.00169127
control-kit_A4			7:140453137	BRAF	V600K	C>T	12991	13001	0	0	12984	0.998692	7	0.00053842	0	0	2	0.000153834	8	0.000615337
control-kit_A4	0.001	0.00110031	7:55242478	EGFR	L747_S752	G>X	18148	18189	11	0.000604761	1	5.49783e-05	0	0	18136	0.997086	29	0.00159437	12	0.000659739	y	0.000494065
control-kit_A4			7:55242470	EGFR	L747_E749	T>X	18273	18303	2	0.000109272	14	0.000764902	18257	0.997487	0	0	30	0.00163908	0	0
control-kit_A4			7:55249071	EGFR	T790M	C>T	5717	5738	0	0	5714	0.995817	3	0.00052283	0	0	0	0	21	0.00365981
control-kit_A4			7:55259515	EGFR	L858R	T>G	14414	14426	9	0.000623874	27	0.00187162	14375	0.996465	3	0.000207958	1	6.93193e-05	11	0.000762512
control-kit_A4			12:25398281	KRAS	G13D	C>T	17089	17174	1	5.82276e-05	17075	0.994235	12	0.000698731	1	5.82276e-05	2	0.000116455	83	0.00483289
control-kit_A4	0.001	0.00126079	12:25398284	KRAS	G12A or G12V	C>G or C>A	17062	17116	1	5.84249e-05	17039	0.995501	6	0.000350549	16	0.000934798	3	0.000175275	51	0.00297967	y	-0.000325995
control-kit_A4			12:25398285	KRAS	G12C	C>A	17030	17030	2	0.00011744	17012	0.998943	16	0.000939518	0	0	0	0	0	0
control-kit_A4			3:178936091	PIK3CA	E545K	G>A	11415	11428	4	0.000350018	0	0	1	8.75044e-05	11410	0.998425	1	8.75044e-05	12	0.00105005
control-kit_A5			7:140453136	BRAF	V600E	A>T	14562	14574	14546	0.998079	1	6.86153e-05	0	0	15	0.00102923	0	0	12	0.000823384
control-kit_A5			7:140453137	BRAF	V600K	C>T	14566	14574	0	0	14560	0.999039	6	0.000411692	0	0	0	0	8	0.000548923
control-kit_A5	0.01	0.0110031	7:55242478	EGFR	L747_S752	G>X	21978	22405	14	0.000624861	1	4.46329e-05	1	4.46329e-05	21962	0.980228	410	0.0182995	17	0.000758759	y	0.00729643
control-kit_A5			7:55242470	EGFR	L747_E749	T>X	21987	22397	1	4.46488e-05	13	0.000580435	21973	0.981069	0	0	410	0.018306	0	0
control-kit_A5			7:55249071	EGFR	T790M	C>T	5853	5863	0	0	5847	0.997271	6	0.00102337	0	0	0	0	10	0.00170561
control-kit_A5			7:55259515	EGFR	L858R	T>G	15530	15538	0	0	25	0.00160896	15498	0.997426	7	0.000450508	2	0.000128717	6	0.00038615
control-kit_A5			12:25398281	KRAS	G13D	C>T	18586	18636	1	5.36596e-05	18574	0.996673	11	0.000590255	0	0	1	5.36596e-05	49	0.00262932
control-kit_A5	0.01	0.0126079	12:25398284	KRAS	G12A or G12V	C>G or C>A	18566	18595	1	5.37779e-05	18355	0.987093	16	0.000860446	194	0.0104329	5	0.000268889	24	0.00129067	y	-0.00217501
control-kit_A5			12:25398285	KRAS	G12C	C>A	18529	18529	0	0	18508	0.998867	20	0.00107939	1	5.39695e-05	0	0	0	0
control-kit_A5			3:178936091	PIK3CA	E545K	G>A	12134	12150	5	0.000411523	0	0	1	8.23045e-05	12128	0.998189	1	8.23045e-05	15	0.00123457
control-kit_A6			7:140453136	BRAF	V600E	A>T	15078	15098	15045	0.99649	0	0	1	6.62339e-05	32	0.00211949	0	0	20	0.00132468
control-kit_A6			7:140453137	BRAF	V600K	C>T	15080	15085	1	6.6291e-05	15075	0.999337	4	0.000265164	0	0	0	0	5	0.000331455
control-kit_A6	0.1	0.110031	7:55242478	EGFR	L747_S752	G>X	23591	26529	17	0.000640808	1	3.76946e-05	0	0	23573	0.888575	2919	0.110031	19	0.000716197	y	0
control-kit_A6			7:55242470	EGFR	L747_E749	T>X	23601	26527	2	7.53949e-05	23	0.000867041	23575	0.888717	1	3.76974e-05	2926	0.110303	0	0
control-kit_A6			7:55249071	EGFR	T790M	C>T	6637	6646	1	0.000150466	6629	0.997442	7	0.00105327	0	0	1	0.000150466	8	0.00120373
control-kit_A6			7:55259515	EGFR	L858R	T>G	18096	18104	3	0.000165709	36	0.00198851	18053	0.997183	4	0.000220946	2	0.000110473	6	0.000331418
control-kit_A6			12:25398281	KRAS	G13D	C>T	18052	18104	1	5.52364e-05	18034	0.996133	14	0.00077331	3	0.000165709	3	0.000165709	49	0.00270658
control-kit_A6	0.1	0.126079	12:25398284	KRAS	G12A or G12V	C>G or C>A	18038	18068	3	0.000166039	15752	0.871818	5	0.000276732	2278	0.126079	0	0	30	0.00166039	y	0
control-kit_A6			12:25398285	KRAS	G12C	C>A	18016	18020	1	5.54939e-05	18005	0.999168	10	0.000554939	0	0	0	0	4	0.000221976
control-kit_A6			3:178936091	PIK3CA	E545K	G>A	13249	13262	4	0.000301614	0	0	1	7.54034e-05	13244	0.998643	3	0.00022621	10	0.000754034
control-kit_B1			7:140453136	BRAF	V600E	A>T	8994	9008	8935	0.991896	1	0.000111012	49	0.00543961	9	0.000999112	1	0.000111012	13	0.00144316
control-kit_B1	0.001	0.00169401	7:140453137	BRAF	V600K	C>T	8995	9000	0	0	8941	0.993444	54	0.006	0	0	0	0	5	0.000555556	y	0.00430599
control-kit_B1			7:55242478	EGFR	L747_S752	G>X	13976	13984	10	0.000715103	0	0	0	0	13966	0.998713	0	0	8	0.000572082
control-kit_B1			7:55242470	EGFR	L747_E749	T>X	13980	13981	1	7.15256e-05	10	0.000715256	13969	0.999142	0	0	1	7.15256e-05	0	0
control-kit_B1	0.001	0.00291524	7:55249071	EGFR	T790M	C>T	3790	3804	0	0	3774	0.992114	16	0.0042061	0	0	0	0	14	0.00368034	y	0.00129086
control-kit_B1			7:55259515	EGFR	L858R	T>G	11696	11709	1	8.54044e-05	16	0.00136647	11678	0.997352	1	8.54044e-05	1	8.54044e-05	12	0.00102485
control-kit_B1			12:25398281	KRAS	G13D	C>T	12725	12775	0	0	12720	0.995695	5	0.000391389	0	0	4	0.000313112	46	0.00360078
control-kit_B1			12:25398284	KRAS	G12A or G12V	C>G or C>A	12715	12745	1	7.84621e-05	12711	0.997332	3	0.000235386	0	0	0	0	30	0.00235386
control-kit_B1	0.001	0.00136443	12:25398285	KRAS	G12C	C>A	12697	12697	2	0.000157518	12680	0.998661	14	0.00110262	1	7.87588e-05	0	0	0	0	y	-0.00120691
control-kit_B1			3:178936091	PIK3CA	E545K	G>A	8415	8423	3	0.000356168	1	0.000118723	0	0	8411	0.998575	1	0.000118723	7	0.000831058
control-kit_B2			7:140453136	BRAF	V600E	A>T	14059	14088	13769	0.977357	4	0.00028393	265	0.0188103	21	0.00149063	0	0	29	0.00205849
control-kit_B2	0.01	0.0169401	7:140453137	BRAF	V600K	C>T	14060	14073	0	0	13790	0.979891	270	0.0191857	0	0	0	0	13	0.000923755	y	0.00224559
control-kit_B2			7:55242478	EGFR	L747_S752	G>X	22097	22114	20	0.000904404	1	4.52202e-05	0	0	22076	0.998282	0	0	17	0.000768744
control-kit_B2			7:55242470	EGFR	L747_E749	T>X	22117	22117	0	0	10	0.000452141	22105	0.999457	2	9.04282e-05	0	0	0	0
control-kit_B2	0.01	0.0291524	7:55249071	EGFR	T790M	C>T	6025	6040	1	0.000165563	5754	0.952649	270	0.044702	0	0	0	0	15	0.00248344	y	0.0155496
control-kit_B2			7:55259515	EGFR	L858R	T>G	18434	18450	7	0.000379404	26	0.00140921	18397	0.997127	4	0.000216802	1	5.42005e-05	15	0.000813008
control-kit_B2			12:25398281	KRAS	G13D	C>T	18992	19079	0	0	18984	0.995021	8	0.000419309	0	0	4	0.000209655	83	0.00435033
control-kit_B2			12:25398284	KRAS	G12A or G12V	C>G or C>A	18950	18997	2	0.00010528	18941	0.997052	5	0.000263199	2	0.00010528	8	0.000421119	39	0.00205296
control-kit_B2	0.01	0.0136443	12:25398285	KRAS	G12C	C>A	18926	18927	226	0.0119406	18686	0.987267	13	0.000686849	1	5.28346e-05	0	0	1	5.28346e-05	y	-0.00170368
control-kit_B2			3:178936091	PIK3CA	E545K	G>A	13162	13174	5	0.000379535	0	0	0	0	13157	0.99871	1	7.59071e-05	11	0.000834978
control-kit_B3			7:140453136	BRAF	V600E	A>T	15165	15185	15015	0.988805	0	0	132	0.00869279	18	0.00118538	1	6.58545e-05	19	0.00125123
control-kit_B3	0.005	0.00847004	7:140453137	BRAF	V600K	C>T	15167	15175	0	0	15030	0.990445	137	0.00902801	0	0	1	6.58979e-05	7	0.000461285	y	0.000557964
control-kit_B3			7:55242478	EGFR	L747_S752	G>X	19448	19459	5	0.000256951	0	0	0	0	19443	0.999178	0	0	11	0.000565291
control-kit_B3			7:55242470	EGFR	L747_E749	T>X	19453	19453	0	0	10	0.00051406	19442	0.999435	1	5.1406e-05	0	0	0	0
control-kit_B3	0.005	0.0145762	7:55249071	EGFR	T790M	C>T	4828	4833	0	0	4705	0.973515	123	0.02545	0	0	0	0	5	0.00103455	y	0.0108738
control-kit_B3			7:55259515	EGFR	L858R	T>G	19544	19549	5	0.000255768	33	0.00168807	19502	0.997596	4	0.000204614	2	0.000102307	3	0.000153461
control-kit_B3			12:25398281	KRAS	G13D	C>T	19939	20003	0	0	19928	0.996251	10	0.000499925	1	4.99925e-05	4	0.00019997	60	0.00299955
control-kit_B3			12:25398284	KRAS	G12A or G12V	C>G or C>A	19916	19972	0	0	19911	0.996946	5	0.00025035	0	0	7	0.000350491	49	0.00245343
control-kit_B3	0.005	0.00682214	12:25398285	KRAS	G12C	C>A	19906	19906	152	0.00763589	19742	0.991761	12	0.000602833	0	0	0	0	0	0	y	0.000813744
control-kit_B3			3:178936091	PIK3CA	E545K	G>A	13404	13416	6	0.000447227	0	0	0	0	13398	0.998658	3	0.000223614	9	0.000670841
control-kit_B4			7:140453136	BRAF	V600E	A>T	16368	16385	16320	0.996033	1	6.10314e-05	22	0.00134269	25	0.00152579	0	0	17	0.00103753
control-kit_B4	0.0005	0.000847004	7:140453137	BRAF	V600K	C>T	16369	16376	0	0	16343	0.997985	26	0.00158769	0	0	0	0	7	0.000427455	y	0.000740685
control-kit_B4			7:55242478	EGFR	L747_S752	G>X	20361	20370	15	0.000736377	2	9.81836e-05	1	4.90918e-05	20343	0.998675	0	0	9	0.000441826
control-kit_B4			7:55242470	EGFR	L747_E749	T>X	20376	20376	2	9.81547e-05	14	0.000687083	20358	0.999117	2	9.81547e-05	0	0	0	0
control-kit_B4	0.0005	0.00145762	7:55249071	EGFR	T790M	C>T	5348	5362	0	0	5342	0.99627	6	0.00111899	0	0	1	0.000186498	13	0.00242447	y	-0.000338634
control-kit_B4			7:55259515	EGFR	L858R	T>G	17990	17996	6	0.000333407	28	0.0015559	17952	0.997555	4	0.000222272	2	0.000111136	4	0.000222272
control-kit_B4			12:25398281	KRAS	G13D	C>T	20821	20897	0	0	20814	0.996028	6	0.000287123	1	4.78538e-05	1	4.78538e-05	75	0.00358903
control-kit_B4			12:25398284	KRAS	G12A or G12V	C>G or C>A	20791	20845	0	0	20787	0.997218	4	0.000191893	0	0	8	0.000383785	46	0.00220676
control-kit_B4	0.0005	0.000682214	12:25398285	KRAS	G12C	C>A	20778	20779	7	0.000336879	20755	0.998845	16	0.000770008	0	0	1	4.81255e-05	0	0	y	-0.000345336
control-kit_B4			3:178936091	PIK3CA	E545K	G>A	14178	14185	2	0.000140994	0	0	0	0	14176	0.999366	1	7.0497e-05	6	0.000422982
control-kit_B5			7:140453136	BRAF	V600E	A>T	16140	16160	16122	0.997649	0	0	0	0	18	0.00111386	1	6.18812e-05	19	0.00117574
control-kit_B5	0.0001	0.000169401	7:140453137	BRAF	V600K	C>T	16146	16160	0	0	16140	0.998762	6	0.000371287	0	0	0	0	14	0.000866337	y	0.000201886
control-kit_B5			7:55242478	EGFR	L747_S752	G>X	21775	21792	16	0.000734214	3	0.000137665	1	4.58884e-05	21755	0.998302	0	0	17	0.000780103
control-kit_B5			7:55242470	EGFR	L747_E749	T>X	21786	21786	4	0.000183604	7	0.000321307	21773	0.999403	2	9.18021e-05	0	0	0	0
control-kit_B5	0.0001	0.000291524	7:55249071	EGFR	T790M	C>T	5860	5871	0	0	5857	0.997615	3	0.000510986	0	0	0	0	11	0.00187362	y	0.000219462
control-kit_B5			7:55259515	EGFR	L858R	T>G	19207	19224	6	0.00031211	27	0.00140449	19168	0.997087	6	0.00031211	3	0.000156055	14	0.000728256
control-kit_B5			12:25398281	KRAS	G13D	C>T	19673	19748	0	0	19659	0.995493	14	0.000708933	0	0	1	5.0638e-05	74	0.00374721
control-kit_B5			12:25398284	KRAS	G12A or G12V	C>G or C>A	19653	19694	1	5.07769e-05	19647	0.997613	5	0.000253884	0	0	4	0.000203108	37	0.00187874
control-kit_B5	0.0001	0.000136443	12:25398285	KRAS	G12C	C>A	19631	19632	0	0	19615	0.999134	16	0.000814996	0	0	0	0	1	5.09372e-05	y	-0.000136443
control-kit_B5			3:178936091	PIK3CA	E545K	G>A	14140	14157	3	0.000211909	0	0	0	0	14137	0.998587	1	7.06364e-05	16	0.00113018
control-kit_B6			7:140453136	BRAF	V600E	A>T	16806	16839	13944	0.828078	14	0.000831403	2828	0.167943	20	0.00118772	8	0.000475088	25	0.00148465
control-kit_B6	0.1	0.169401	7:140453137	BRAF	V600K	C>T	16815	16824	1	5.94389e-05	13964	0.830005	2850	0.169401	0	0	0	0	9	0.00053495	y	0
control-kit_B6			7:55242478	EGFR	L747_S752	G>X	18860	18870	13	0.000688924	2	0.000105988	3	0.000158983	18842	0.998516	0	0	10	0.000529942
control-kit_B6			7:55242470	EGFR	L747_E749	T>X	18883	18884	2	0.00010591	6	0.000317729	18875	0.999523	0	0	1	5.29549e-05	0	0
control-kit_B6	0.1	0.291524	7:55249071	EGFR	T790M	C>T	6701	6713	0	0	4743	0.70654	1957	0.291524	1	0.000148965	1	0.000148965	11	0.00163861	y	0
control-kit_B6			7:55259515	EGFR	L858R	T>G	16205	16220	5	0.000308261	26	0.00160296	16173	0.997102	1	6.16523e-05	2	0.000123305	13	0.00080148
control-kit_B6			12:25398281	KRAS	G13D	C>T	16098	16162	0	0	16090	0.995545	7	0.000433115	1	6.18735e-05	1	6.18735e-05	63	0.00389803
control-kit_B6			12:25398284	KRAS	G12A or G12V	C>G or C>A	16060	16099	0	0	16049	0.996894	11	0.000683272	0	0	9	0.000559041	30	0.00186347
control-kit_B6	0.1	0.136443	12:25398285	KRAS	G12C	C>A	16052	16058	2191	0.136443	13851	0.862561	5	0.000311371	5	0.000311371	0	0	6	0.000373646	y	0
control-kit_B6			3:178936091	PIK3CA	E545K	G>A	11535	11549	3	0.000259763	0	0	0	0	11532	0.998528	0	0	14	0.00121223
control-kit_C1	0.0005	8.27662e-05	7:140453136	BRAF	V600E	A>T	14605	14614	14585	0.998016	0	0	0	0	20	0.00136855	0	0	9	0.000615848	y	-8.27662e-05
control-kit_C1			7:140453137	BRAF	V600K	C>T	14609	14620	0	0	14604	0.998906	5	0.000341997	0	0	0	0	11	0.000752394
control-kit_C1			7:55242478	EGFR	L747_S752	G>X	20257	20272	10	0.000493291	1	4.93291e-05	1	4.93291e-05	20245	0.998668	0	0	15	0.000739937
control-kit_C1			7:55242470	EGFR	L747_E749	T>X	20264	20264	5	0.000246743	6	0.000296092	20253	0.999457	0	0	0	0	0	0
control-kit_C1			7:55249071	EGFR	T790M	C>T	5497	5506	1	0.00018162	5493	0.997639	3	0.00054486	0	0	0	0	9	0.00163458
control-kit_C1	0.0005	0.000545813	7:55259515	EGFR	L858R	T>G	17992	18005	7	0.000388781	42	0.00233269	17926	0.995612	17	0.000944182	1	5.55401e-05	12	0.000666482	y	0.000398369
control-kit_C1			12:25398281	KRAS	G13D	C>T	18888	18983	0	0	18874	0.994258	13	0.000684823	1	5.26787e-05	3	0.000158036	92	0.00484644
control-kit_C1	0.0005	0.00134593	12:25398284	KRAS	G12A or G12V	C>G or C>A	18868	18908	85	0.00449545	18776	0.993019	6	0.000317326	1	5.28877e-05	4	0.000211551	36	0.00190396	y	0.00314952
control-kit_C1			12:25398285	KRAS	G12C	C>A	18848	18848	0	0	18834	0.999257	14	0.000742784	0	0	0	0	0	0
control-kit_C1			3:178936091	PIK3CA	E545K	G>A	10763	10772	3	0.0002785	0	0	0	0	10760	0.998886	3	0.0002785	6	0.000557
control-kit_C2	0.005	0.000827662	7:140453136	BRAF	V600E	A>T	13416	13434	13397	0.997246	1	7.4438e-05	3	0.000223314	15	0.00111657	0	0	18	0.00133988	y	-0.000604348
control-kit_C2			7:140453137	BRAF	V600K	C>T	13418	13425	0	0	13407	0.998659	11	0.000819367	0	0	1	7.44879e-05	6	0.000446927
control-kit_C2			7:55242478	EGFR	L747_S752	G>X	18807	18812	13	0.000691048	1	5.31576e-05	1	5.31576e-05	18792	0.998937	0	0	5	0.000265788
control-kit_C2			7:55242470	EGFR	L747_E749	T>X	18826	18828	3	0.000159337	10	0.000531124	18811	0.999097	2	0.000106225	1	5.31124e-05	1	5.31124e-05
control-kit_C2			7:55249071	EGFR	T790M	C>T	5273	5288	0	0	5266	0.99584	6	0.00113464	1	0.000189107	0	0	15	0.00283661
control-kit_C2	0.005	0.00545813	7:55259515	EGFR	L858R	T>G	16486	16506	2	0.000121168	23	0.00139343	16356	0.990912	105	0.00636132	7	0.000424088	13	0.000787592	y	0.000903192
control-kit_C2			12:25398281	KRAS	G13D	C>T	15512	15588	0	0	15499	0.99429	12	0.000769823	1	6.41519e-05	4	0.000256608	72	0.00461894
control-kit_C2	0.005	0.0134593	12:25398284	KRAS	G12A or G12V	C>G or C>A	15494	15523	218	0.0140437	15268	0.983573	7	0.000450944	1	6.44205e-05	3	0.000193262	26	0.00167493	y	0.000584337
control-kit_C2			12:25398285	KRAS	G12C	C>A	15480	15480	1	6.45995e-05	15465	0.999031	14	0.000904393	0	0	0	0	0	0
control-kit_C2			3:178936091	PIK3CA	E545K	G>A	10250	10261	1	9.74564e-05	0	0	1	9.74564e-05	10248	0.998733	3	0.000292369	8	0.000779651
control-kit_C3	0.01	0.00165532	7:140453136	BRAF	V600E	A>T	14992	15013	14939	0.995071	3	0.000199827	37	0.00246453	13	0.000865916	0	0	21	0.00139879	y	0.000809206
control-kit_C3			7:140453137	BRAF	V600K	C>T	14997	15007	1	6.66356e-05	14993	0.999067	3	0.000199907	0	0	0	0	10	0.000666356
control-kit_C3			7:55242478	EGFR	L747_S752	G>X	22959	22977	15	0.000652827	2	8.70436e-05	1	4.35218e-05	22941	0.998433	0	0	18	0.000783392
control-kit_C3			7:55242470	EGFR	L747_E749	T>X	22999	22999	2	8.69603e-05	13	0.000565242	22983	0.999304	1	4.34802e-05	0	0	0	0
control-kit_C3			7:55249071	EGFR	T790M	C>T	6046	6055	0	0	6043	0.998018	3	0.000495458	0	0	0	0	9	0.00148637
control-kit_C3	0.01	0.0109163	7:55259515	EGFR	L858R	T>G	18436	18459	4	0.000216696	26	0.00140853	18069	0.978872	337	0.0182567	5	0.000270871	18	0.000975134	y	0.00734041
control-kit_C3			12:25398281	KRAS	G13D	C>T	19271	19361	1	5.16502e-05	19260	0.994783	10	0.000516502	0	0	3	0.000154951	87	0.00449357
control-kit_C3	0.01	0.0269187	12:25398284	KRAS	G12A or G12V	C>G or C>A	19241	19288	689	0.0357217	18541	0.961271	11	0.000570303	0	0	3	0.000155537	44	0.00228121	y	0.00880301
control-kit_C3			12:25398285	KRAS	G12C	C>A	19212	19213	6	0.000312289	19197	0.999167	9	0.000468433	0	0	0	0	1	5.20481e-05
control-kit_C3			3:178936091	PIK3CA	E545K	G>A	12754	12768	7	0.000548246	0	0	1	7.83208e-05	12746	0.998277	6	0.000469925	8	0.000626566
control-kit_C4	0.0001	1.65532e-05	7:140453136	BRAF	V600E	A>T	14645	14665	14613	0.996454	2	0.000136379	4	0.000272758	26	0.00177293	0	0	20	0.00136379	y	0.000256205
control-kit_C4			7:140453137	BRAF	V600K	C>T	14646	14654	1	6.82408e-05	14637	0.99884	8	0.000545926	0	0	2	0.000136482	6	0.000409445
control-kit_C4			7:55242478	EGFR	L747_S752	G>X	20644	20651	26	0.00125902	0	0	1	4.84238e-05	20617	0.998354	0	0	7	0.000338967
control-kit_C4			7:55242470	EGFR	L747_E749	T>X	20646	20647	2	9.68664e-05	19	0.000920231	20624	0.998886	1	4.84332e-05	1	4.84332e-05	0	0
control-kit_C4			7:55249071	EGFR	T790M	C>T	5553	5566	1	0.000179662	5549	0.996946	3	0.000538987	0	0	0	0	13	0.00233561
control-kit_C4	0.0001	0.000109163	7:55259515	EGFR	L858R	T>G	17814	17820	5	0.000280584	28	0.00157127	17763	0.996801	18	0.0010101	2	0.000112233	4	0.000224467	y	0.000900938
control-kit_C4			12:25398281	KRAS	G13D	C>T	18892	18964	2	0.000105463	18873	0.995201	16	0.000843704	1	5.27315e-05	2	0.000105463	70	0.0036912
control-kit_C4	0.0001	0.000269187	12:25398284	KRAS	G12A or G12V	C>G or C>A	18877	18903	1	5.29017e-05	18865	0.99799	9	0.000476115	2	0.000105803	1	5.29017e-05	25	0.00132254	y	-0.000216285
control-kit_C4			12:25398285	KRAS	G12C	C>A	18855	18855	0	0	18843	0.999364	12	0.000636436	0	0	0	0	0	0
control-kit_C4			3:178936091	PIK3CA	E545K	G>A	12922	12932	3	0.000231983	0	0	1	7.73276e-05	12918	0.998917	1	7.73276e-05	9	0.000695948
control-kit_C5	0.001	0.000165532	7:140453136	BRAF	V600E	A>T	13903	13929	13887	0.996985	2	0.000143585	0	0	14	0.0010051	0	0	26	0.00186661	y	-0.000165532
control-kit_C5			7:140453137	BRAF	V600K	C>T	13909	13914	0	0	13901	0.999066	8	0.00057496	0	0	1	7.18701e-05	4	0.00028748
control-kit_C5			7:55242478	EGFR	L747_S752	G>X	19344	19352	7	0.00036172	0	0	1	5.16742e-05	19336	0.999173	0	0	8	0.000413394
control-kit_C5			7:55242470	EGFR	L747_E749	T>X	19364	19365	6	0.000309837	7	0.000361477	19350	0.999225	1	5.16396e-05	1	5.16396e-05	0	0
control-kit_C5			7:55249071	EGFR	T790M	C>T	5374	5391	3	0.000556483	5367	0.995548	4	0.000741977	0	0	2	0.000370989	15	0.00278242
control-kit_C5	0.001	0.00109163	7:55259515	EGFR	L858R	T>G	18077	18091	0	0	34	0.00187939	18022	0.996186	21	0.0011608	3	0.000165828	11	0.000608037	y	6.91719e-05
control-kit_C5			12:25398281	KRAS	G13D	C>T	18630	18701	1	5.34731e-05	18619	0.995615	8	0.000427785	2	0.000106946	1	5.34731e-05	70	0.00374312
control-kit_C5	0.001	0.00269187	12:25398284	KRAS	G12A or G12V	C>G or C>A	18607	18645	51	0.00273532	18547	0.994744	8	0.000429069	1	5.36337e-05	2	0.000107267	36	0.00193081	y	4.34497e-05
control-kit_C5			12:25398285	KRAS	G12C	C>A	18586	18586	0	0	18571	0.999193	15	0.000807059	0	0	0	0	0	0
control-kit_C5			3:178936091	PIK3CA	E545K	G>A	11213	11230	1	8.90472e-05	1	8.90472e-05	0	0	11211	0.998308	4	0.000356189	13	0.00115761
control-kit_C6	0.1	0.0165532	7:140453136	BRAF	V600E	A>T	16296	16311	16008	0.981424	0	0	270	0.0165532	18	0.00110355	0	0	15	0.000919625	y	0
control-kit_C6			7:140453137	BRAF	V600K	C>T	16301	16311	0	0	16296	0.99908	5	0.000306542	0	0	1	6.13083e-05	9	0.000551775
control-kit_C6			7:55242478	EGFR	L747_S752	G>X	24658	24682	15	0.00060773	0	0	1	4.05154e-05	24642	0.998379	0	0	24	0.000972369
control-kit_C6			7:55242470	EGFR	L747_E749	T>X	24670	24671	0	0	19	0.000770135	24651	0.999189	0	0	1	4.05334e-05	0	0
control-kit_C6			7:55249071	EGFR	T790M	C>T	6513	6533	0	0	6506	0.995867	7	0.00107148	0	0	0	0	20	0.00306138
control-kit_C6	0.1	0.109163	7:55259515	EGFR	L858R	T>G	25470	25604	17	0.000663959	44	0.00171848	22614	0.883221	2795	0.109163	117	0.0045696	17	0.000663959	y	0
control-kit_C6			12:25398281	KRAS	G13D	C>T	24506	24586	0	0	24493	0.996217	13	0.000528756	0	0	4	0.000162694	76	0.00309119
control-kit_C6	0.1	0.269187	12:25398284	KRAS	G12A or G12V	C>G or C>A	24449	24496	6594	0.269187	17836	0.728119	6	0.000244938	13	0.000530699	5	0.000204115	42	0.00171457	y	0
control-kit_C6			12:25398285	KRAS	G12C	C>A	24427	24428	3	0.00012281	24402	0.998936	19	0.000777796	3	0.00012281	0	0	1	4.09366e-05
control-kit_C6			3:178936091	PIK3CA	E545K	G>A	14047	14066	4	0.000284374	0	0	1	7.10934e-05	14042	0.998294	0	0	19	0.00135077
control-kit_D1			7:140453136	BRAF	V600E	A>T	8924	8942	8909	0.99631	2	0.000223664	1	0.000111832	12	0.00134198	0	0	18	0.00201297
control-kit_D1			7:140453137	BRAF	V600K	C>T	8932	8942	0	0	8928	0.998434	4	0.000447327	0	0	1	0.000111832	9	0.00100649
control-kit_D1			7:55242478	EGFR	L747_S752	G>X	13237	13259	7	0.000527943	0	0	1	7.54205e-05	13229	0.997737	0	0	22	0.00165925
control-kit_D1	0.0005	0.00144938	7:55242470	EGFR	L747_E749	T>X	13236	13265	3	0.000226159	10	0.000753864	13222	0.996758	1	7.53864e-05	29	0.0021862	0	0	y	0.000736822
control-kit_D1			7:55249071	EGFR	T790M	C>T	2931	2947	1	0.000339328	2928	0.993553	2	0.000678656	0	0	0	0	16	0.00542925
control-kit_D1			7:55259515	EGFR	L858R	T>G	9208	9221	7	0.000759137	20	0.00216896	9178	0.995337	3	0.000325344	2	0.000216896	11	0.00119293
control-kit_D1	0.0005	0.00114577	12:25398281	KRAS	G13D	C>T	10593	10675	0	0	10548	0.988103	44	0.00412178	1	9.36768e-05	6	0.000562061	76	0.00711944	y	0.00297601
control-kit_D1			12:25398284	KRAS	G12A or G12V	C>G or C>A	10586	10636	0	0	10580	0.994735	6	0.000564122	0	0	2	0.000188041	48	0.00451297
control-kit_D1			12:25398285	KRAS	G12C	C>A	10572	10572	1	9.45895e-05	10568	0.999622	3	0.000283768	0	0	0	0	0	0
control-kit_D1	0.0005	0.00112888	3:178936091	PIK3CA	E545K	G>A	7785	7795	20	0.00256575	0	0	0	0	7765	0.996151	0	0	10	0.00128287	y	0.00143687
control-kit_D2			7:140453136	BRAF	V600E	A>T	11246	11265	11229	0.996804	1	8.87705e-05	3	0.000266312	13	0.00115402	0	0	19	0.00168664
control-kit_D2			7:140453137	BRAF	V600K	C>T	11245	11259	0	0	11242	0.99849	3	0.000266454	0	0	3	0.000266454	11	0.000976996
control-kit_D2			7:55242478	EGFR	L747_S752	G>X	15329	15351	7	0.000455996	0	0	2	0.000130285	15320	0.997981	0	0	22	0.00143313
control-kit_D2	0.0001	0.000289877	7:55242470	EGFR	L747_E749	T>X	15355	15364	4	0.000260349	8	0.000520698	15343	0.998633	0	0	9	0.000585785	0	0	y	0.000295908
control-kit_D2			7:55249071	EGFR	T790M	C>T	4048	4063	0	0	4047	0.996062	1	0.000246124	0	0	0	0	15	0.00369185
control-kit_D2			7:55259515	EGFR	L858R	T>G	13606	13622	5	0.000367053	16	0.00117457	13584	0.99721	1	7.34107e-05	1	7.34107e-05	15	0.00110116
control-kit_D2	0.0001	0.000229155	12:25398281	KRAS	G13D	C>T	14114	14200	1	7.04225e-05	14108	0.993521	4	0.00028169	1	7.04225e-05	2	0.000140845	84	0.00591549	y	5.25353e-05
control-kit_D2			12:25398284	KRAS	G12A or G12V	C>G or C>A	14094	14118	2	0.000141663	14089	0.997946	3	0.000212495	0	0	4	0.000283326	20	0.00141663
control-kit_D2			12:25398285	KRAS	G12C	C>A	14075	14075	0	0	14066	0.999361	9	0.000639432	0	0	0	0	0	0
control-kit_D2	0.0001	0.000225776	3:178936091	PIK3CA	E545K	G>A	9702	9726	5	0.000514086	0	0	0	0	9697	0.997018	11	0.00113099	13	0.00133662	y	0.00028831
control-kit_D3			7:140453136	BRAF	V600E	A>T	6588	6593	6578	0.997725	1	0.000151676	1	0.000151676	8	0.00121341	0	0	5	0.00075838
control-kit_D3			7:140453137	BRAF	V600K	C>T	6590	6595	0	0	6588	0.998939	2	0.00030326	0	0	1	0.00015163	4	0.00060652
control-kit_D3			7:55242478	EGFR	L747_S752	G>X	8848	8852	4	0.000451875	0	0	0	0	8844	0.999096	0	0	4	0.000451875
control-kit_D3	0.001	0.00289877	7:55242470	EGFR	L747_E749	T>X	8822	8853	1	0.000112956	4	0.000451824	8816	0.995821	1	0.000112956	31	0.00350164	0	0	y	0.000602872
control-kit_D3			7:55249071	EGFR	T790M	C>T	2117	2127	0	0	2117	0.995299	0	0	0	0	0	0	10	0.00470146
control-kit_D3			7:55259515	EGFR	L858R	T>G	8832	8838	1	0.000113148	14	0.00158407	8815	0.997398	2	0.000226296	1	0.000113148	5	0.000565739
control-kit_D3	0.001	0.00229155	12:25398281	KRAS	G13D	C>T	9387	9465	0	0	9350	0.98785	37	0.00390914	0	0	2	0.000211305	76	0.00802958	y	0.00161759
control-kit_D3			12:25398284	KRAS	G12A or G12V	C>G or C>A	9370	9406	1	0.000106315	9358	0.994897	11	0.00116947	0	0	3	0.000318945	33	0.0035084
control-kit_D3			12:25398285	KRAS	G12C	C>A	9351	9351	0	0	9342	0.999038	8	0.000855523	1	0.00010694	0	0	0	0
control-kit_D3	0.001	0.00225776	3:178936091	PIK3CA	E545K	G>A	6268	6276	15	0.00239006	0	0	0	0	6253	0.996335	3	0.000478011	5	0.000796686	y	0.0001323
control-kit_D4			7:140453136	BRAF	V600E	A>T	9686	9698	9670	0.997113	2	0.000206228	0	0	14	0.0014436	0	0	12	0.00123737
control-kit_D4			7:140453137	BRAF	V600K	C>T	9692	9699	0	0	9689	0.998969	3	0.00030931	0	0	0	0	7	0.000721724
control-kit_D4			7:55242478	EGFR	L747_S752	G>X	15073	15078	8	0.000530574	1	6.63218e-05	1	6.63218e-05	15063	0.999005	0	0	5	0.000331609
control-kit_D4	0.01	0.0289877	7:55242470	EGFR	L747_E749	T>X	14298	15066	1	6.63746e-05	5	0.000331873	14292	0.948626	0	0	768	0.0509757	0	0	y	0.0219881
control-kit_D4			7:55249071	EGFR	T790M	C>T	4481	4503	0	0	4479	0.99467	2	0.000444148	0	0	0	0	22	0.00488563
control-kit_D4			7:55259515	EGFR	L858R	T>G	12043	12048	3	0.000249004	17	0.00141102	12020	0.997676	3	0.000249004	0	0	5	0.000415007
control-kit_D4	0.01	0.0229155	12:25398281	KRAS	G13D	C>T	12425	12475	1	8.01603e-05	12124	0.971864	297	0.0238076	3	0.000240481	4	0.000320641	46	0.00368737	y	0.000892134
control-kit_D4			12:25398284	KRAS	G12A or G12V	C>G or C>A	12407	12429	1	8.0457e-05	12402	0.997828	3	0.000241371	1	8.0457e-05	6	0.000482742	16	0.00128731
control-kit_D4			12:25398285	KRAS	G12C	C>A	12397	12397	0	0	12388	0.999274	9	0.000725982	0	0	0	0	0	0
control-kit_D4	0.01	0.0225776	3:178936091	PIK3CA	E545K	G>A	8957	8968	136	0.015165	0	0	0	0	8821	0.983608	1	0.000111508	10	0.00111508	y	-0.00741254
control-kit_D5			7:140453136	BRAF	V600E	A>T	11581	11599	11571	0.997586	0	0	0	0	10	0.000862143	0	0	18	0.00155186
control-kit_D5			7:140453137	BRAF	V600K	C>T	11585	11593	1	8.62589e-05	11581	0.998965	3	0.000258777	0	0	1	8.62589e-05	7	0.000603813
control-kit_D5			7:55242478	EGFR	L747_S752	G>X	15646	15659	8	0.000510888	0	0	1	6.3861e-05	15637	0.998595	0	0	13	0.000830193
control-kit_D5	0.005	0.0144938	7:55242470	EGFR	L747_E749	T>X	15260	15658	3	0.000191595	8	0.000510921	15249	0.973879	0	0	398	0.0254183	0	0	y	0.0109245
control-kit_D5			7:55249071	EGFR	T790M	C>T	4358	4365	1	0.000229095	4355	0.997709	2	0.00045819	0	0	0	0	7	0.00160367
control-kit_D5			7:55259515	EGFR	L858R	T>G	13655	13663	3	0.000219571	16	0.00117105	13633	0.997804	3	0.000219571	2	0.000146381	6	0.000439142
control-kit_D5	0.005	0.0114577	12:25398281	KRAS	G13D	C>T	13970	14037	0	0	13742	0.978984	227	0.0161715	1	7.12403e-05	6	0.000427442	61	0.00434566	y	0.00471381
control-kit_D5			12:25398284	KRAS	G12A or G12V	C>G or C>A	13957	13988	0	0	13948	0.99714	9	0.000643409	0	0	4	0.000285959	27	0.00193023
control-kit_D5			12:25398285	KRAS	G12C	C>A	13917	13917	0	0	13905	0.999138	12	0.000862255	0	0	0	0	0	0
control-kit_D5	0.005	0.0112888	3:178936091	PIK3CA	E545K	G>A	11139	11155	118	0.0105782	0	0	0	0	11021	0.987987	3	0.000268938	13	0.0011654	y	-0.000710571
control-kit_D6			7:140453136	BRAF	V600E	A>T	12318	12339	12299	0.996758	2	0.000162088	0	0	17	0.00137775	0	0	21	0.00170192
control-kit_D6			7:140453137	BRAF	V600K	C>T	12319	12337	0	0	12315	0.998217	4	0.000324228	0	0	0	0	18	0.00145903
control-kit_D6			7:55242478	EGFR	L747_S752	G>X	24281	24326	9	0.000369975	2	8.22166e-05	4	0.000164433	24266	0.997534	26	0.00106882	19	0.000781057
control-kit_D6	0.1	0.289877	7:55242470	EGFR	L747_E749	T>X	17256	24300	1	4.11523e-05	25	0.00102881	17229	0.709012	1	4.11523e-05	7044	0.289877	0	0	y	0
control-kit_D6			7:55249071	EGFR	T790M	C>T	5686	5715	1	0.000174978	5684	0.994576	1	0.000174978	0	0	0	0	29	0.00507437
control-kit_D6			7:55259515	EGFR	L858R	T>G	14259	14276	4	0.000280191	16	0.00112076	14232	0.996918	7	0.000490333	5	0.000350238	12	0.000840572
control-kit_D6	0.1	0.229155	12:25398281	KRAS	G13D	C>T	15733	15819	3	0.000189645	12100	0.764903	3625	0.229155	5	0.000316076	3	0.000189645	83	0.00524686	y	0
control-kit_D6			12:25398284	KRAS	G12A or G12V	C>G or C>A	15726	15752	2	0.000126968	15716	0.997715	8	0.000507872	0	0	0	0	26	0.00165058
control-kit_D6			12:25398285	KRAS	G12C	C>A	15707	15707	0	0	15701	0.999618	6	0.000381995	0	0	0	0	0	0
control-kit_D6	0.1	0.225776	3:178936091	PIK3CA	E545K	G>A	10492	10506	2372	0.225776	1	9.51837e-05	0	0	8119	0.772796	6	0.000571102	8	0.00076147	y	0
Indiv-comp_cell-line_KRAS-G12A			7:140453137	BRAF	V600K	C>T	2587	2587	1	0.000386548	2585	0.999227	1	0.000386548	0	0	0	0	0	0
Indiv-comp_cell-line_KRAS-G12A			7:140453136	BRAF	V600E	A>T	2585	2589	2583	0.997683	0	0	0	0	2	0.000772499	1	0.00038625	3	0.00115875
Indiv-comp_cell-line_KRAS-G12A			7:55259515	EGFR	L858R	T>G	4858	4865	0	0	7	0.00143885	4848	0.996506	3	0.00061665	0	0	7	0.00143885
Indiv-comp_cell-line_KRAS-G12A			7:55249071	EGFR	T790M	C>T	899	900	0	0	898	0.997778	1	0.00111111	0	0	0	0	1	0.00111111
Indiv-comp_cell-line_KRAS-G12A			7:55242478	EGFR	L747_S752	G>X	8272	8281	8	0.000966067	1	0.000120758	1	0.000120758	8262	0.997706	0	0	9	0.00108683
Indiv-comp_cell-line_KRAS-G12A			7:55242470	EGFR	L747_E749	T>X	8280	8280	1	0.000120773	18	0.00217391	8260	0.997585	1	0.000120773	0	0	0	0
Indiv-comp_cell-line_KRAS-G12A			12:25398285	KRAS	G12C	C>A	5324	5325	8	0.00150235	5311	0.997371	4	0.000751174	1	0.000187793	0	0	1	0.000187793
Indiv-comp_cell-line_KRAS-G12A			12:25398284	KRAS	G12A or G12V	C>G or C>A	5322	5350	3	0.000560748	1731	0.323551	0	0	3588	0.670654	6	0.0011215	22	0.00411215
Indiv-comp_cell-line_KRAS-G12A			12:25398281	KRAS	G13D	C>T	5328	5352	1	0.000186846	5323	0.994581	4	0.000747384	0	0	2	0.000373692	22	0.00411061
Indiv-comp_cell-line_KRAS-G12A			3:178936091	PIK3CA	E545K	G>A	3364	3369	1	0.000296824	0	0	0	0	3363	0.998219	1	0.000296824	4	0.0011873
Indiv-comp_cell-line_KRAS-G12C			7:140453137	BRAF	V600K	C>T	2586	2591	0	0	2584	0.997298	2	0.000771903	0	0	0	0	5	0.00192976
Indiv-comp_cell-line_KRAS-G12C			7:140453136	BRAF	V600E	A>T	2585	2589	2578	0.995751	0	0	0	0	7	0.00270375	0	0	4	0.001545
Indiv-comp_cell-line_KRAS-G12C			7:55259515	EGFR	L858R	T>G	4303	4308	2	0.000464253	6	0.00139276	4294	0.99675	1	0.000232126	0	0	5	0.00116063
Indiv-comp_cell-line_KRAS-G12C			7:55249071	EGFR	T790M	C>T	678	679	0	0	678	0.998527	0	0	0	0	0	0	1	0.00147275
Indiv-comp_cell-line_KRAS-G12C			7:55242478	EGFR	L747_S752	G>X	7208	7216	3	0.000415743	1	0.000138581	0	0	7204	0.998337	0	0	8	0.00110865
Indiv-comp_cell-line_KRAS-G12C			7:55242470	EGFR	L747_E749	T>X	7222	7222	1	0.000138466	7	0.000969261	7214	0.998892	0	0	0	0	0	0
Indiv-comp_cell-line_KRAS-G12C			12:25398285	KRAS	G12C	C>A	6558	6575	6526	0.992548	20	0.00304183	1	0.000152091	11	0.001673	0	0	17	0.00258555
Indiv-comp_cell-line_KRAS-G12C			12:25398284	KRAS	G12A or G12V	C>G or C>A	6577	6584	10	0.00151883	6565	0.997114	1	0.000151883	1	0.000151883	5	0.000759417	2	0.000303767
Indiv-comp_cell-line_KRAS-G12C			12:25398281	KRAS	G13D	C>T	6593	6627	0	0	6582	0.99321	10	0.00150898	1	0.000150898	1	0.000150898	33	0.00497963
Indiv-comp_cell-line_KRAS-G12C			3:178936091	PIK3CA	E545K	G>A	3820	3822	3	0.000784929	0	0	0	0	3817	0.998692	0	0	2	0.000523286
Indiv-comp_cell-line_KRAS-G12V			7:140453137	BRAF	V600K	C>T	2340	2342	0	0	2339	0.998719	1	0.000426985	0	0	0	0	2	0.000853971
Indiv-comp_cell-line_KRAS-G12V			7:140453136	BRAF	V600E	A>T	2339	2343	2334	0.996159	0	0	1	0.000426803	4	0.00170721	0	0	4	0.00170721
Indiv-comp_cell-line_KRAS-G12V			7:55259515	EGFR	L858R	T>G	5713	5724	0	0	11	0.00192173	5702	0.996157	0	0	1	0.000174703	10	0.00174703
Indiv-comp_cell-line_KRAS-G12V			7:55249071	EGFR	T790M	C>T	879	879	0	0	878	0.998862	1	0.00113766	0	0	0	0	0	0
Indiv-comp_cell-line_KRAS-G12V			7:55242478	EGFR	L747_S752	G>X	10806	10817	3	0.000277341	1	9.24471e-05	0	0	10802	0.998613	0	0	11	0.00101692
Indiv-comp_cell-line_KRAS-G12V			7:55242470	EGFR	L747_E749	T>X	10829	10830	2	0.000184672	6	0.000554017	10821	0.999169	0	0	1	9.23361e-05	0	0
Indiv-comp_cell-line_KRAS-G12V			12:25398285	KRAS	G12C	C>A	10840	10840	12	0.00110701	10813	0.997509	9	0.000830258	6	0.000553506	0	0	0	0
Indiv-comp_cell-line_KRAS-G12V			12:25398284	KRAS	G12A or G12V	C>G or C>A	10837	10843	10783	0.994466	31	0.00285899	0	0	23	0.00212118	6	0.000553352	0	0
Indiv-comp_cell-line_KRAS-G12V			12:25398281	KRAS	G13D	C>T	10870	10914	0	0	10855	0.994594	13	0.00119113	2	0.000183251	1	9.16254e-05	43	0.00393989
Indiv-comp_cell-line_KRAS-G12V			3:178936091	PIK3CA	E545K	G>A	3789	3792	0	0	0	0	0	0	3789	0.999209	1	0.000263713	2	0.000527426
Indiv-comp_cell-line_KRAS-G13D			7:140453137	BRAF	V600K	C>T	2275	2275	0	0	2270	0.997802	5	0.0021978	0	0	0	0	0	0
Indiv-comp_cell-line_KRAS-G13D			7:140453136	BRAF	V600E	A>T	2274	2278	2269	0.996049	0	0	3	0.00131694	2	0.000877963	0	0	4	0.00175593
Indiv-comp_cell-line_KRAS-G13D			7:55259515	EGFR	L858R	T>G	4286	4289	1	0.000233155	2	0.000466309	4281	0.998135	2	0.000466309	2	0.000466309	1	0.000233155
Indiv-comp_cell-line_KRAS-G13D			7:55249071	EGFR	T790M	C>T	506	507	0	0	505	0.996055	1	0.00197239	0	0	0	0	1	0.00197239
Indiv-comp_cell-line_KRAS-G13D			7:55242478	EGFR	L747_S752	G>X	6102	6110	6	0.000981997	0	0	0	0	6096	0.997709	0	0	8	0.00130933
Indiv-comp_cell-line_KRAS-G13D			7:55242470	EGFR	L747_E749	T>X	6101	6101	0	0	4	0.00065563	6097	0.999344	0	0	0	0	0	0
Indiv-comp_cell-line_KRAS-G13D			12:25398285	KRAS	G12C	C>A	5123	5123	0	0	5118	0.999024	5	0.000975991	0	0	0	0	0	0
Indiv-comp_cell-line_KRAS-G13D			12:25398284	KRAS	G12A or G12V	C>G or C>A	5125	5138	1	0.000194628	5124	0.997275	0	0	0	0	1	0.000194628	12	0.00233554
Indiv-comp_cell-line_KRAS-G13D			12:25398281	KRAS	G13D	C>T	5128	5154	2	0.000388048	2561	0.496896	2565	0.497672	0	0	1	0.000194024	25	0.0048506
Indiv-comp_cell-line_KRAS-G13D			3:178936091	PIK3CA	E545K	G>A	2152	2156	1009	0.467996	0	0	0	0	1143	0.530148	2	0.000927644	2	0.000927644
Indiv-comp_plasmid_BRAF-V600E			7:140453137	BRAF	V600K	C>T	58409	58410	0	0	58367	0.999264	37	0.000633453	5	8.56018e-05	0	0	1	1.71204e-05
Indiv-comp_plasmid_BRAF-V600E			7:140453136	BRAF	V600E	A>T	58299	58436	28	0.000479157	135	0.00231022	58129	0.994746	7	0.000119789	3	5.13382e-05	134	0.00229311
Indiv-comp_plasmid_BRAF-V600E			7:55259515	EGFR	L858R	T>G	1620	1732	0	0	3	0.0017321	3	0.0017321	1614	0.931871	110	0.0635104	2	0.00115473
Indiv-comp_plasmid_BRAF-V600E			7:55249071	EGFR	T790M	C>T	2761	2763	0	0	13	0.00470503	2747	0.994209	1	0.000361925	0	0	2	0.000723851
Indiv-comp_plasmid_BRAF-V600E			7:55242478	EGFR	L747_S752	G>X	1661	6120	1	0.000163399	0	0	0	0	1660	0.271242	4459	0.728595	0	0
Indiv-comp_plasmid_BRAF-V600E			7:55242470	EGFR	L747_E749	T>X	11	6115	0	0	8	0.00130826	2	0.000327065	1	0.000163532	6104	0.998201	0	0
Indiv-comp_plasmid_BRAF-V600E			12:25398285	KRAS	G12C	C>A	0	0	0	#DIV/0!	0	#DIV/0!	0	#DIV/0!	0	#DIV/0!	0	#DIV/0!	0	#DIV/0!
Indiv-comp_plasmid_BRAF-V600E			12:25398284	KRAS	G12A or G12V	C>G or C>A	0	0	0	#DIV/0!	0	#DIV/0!	0	#DIV/0!	0	#DIV/0!	0	#DIV/0!	0	#DIV/0!
Indiv-comp_plasmid_BRAF-V600E			12:25398281	KRAS	G13D	C>T	0	0	0	#DIV/0!	0	#DIV/0!	0	#DIV/0!	0	#DIV/0!	0	#DIV/0!	0	#DIV/0!
Indiv-comp_plasmid_BRAF-V600E			3:178936091	PIK3CA	E545K	G>A	0	0	0	#DIV/0!	0	#DIV/0!	0	#DIV/0!	0	#DIV/0!	0	#DIV/0!	0	#DIV/0!
Indiv-comp_plasmid_BRAF-V600K			7:140453137	BRAF	V600K	C>T	67998	67998	0	0	79	0.0011618	67917	0.998809	2	2.94126e-05	0	0	0	0
Indiv-comp_plasmid_BRAF-V600K			7:140453136	BRAF	V600E	A>T	67797	68568	10	0.000145841	123	0.00179384	67659	0.986743	5	7.29203e-05	201	0.0029314	570	0.00831292
Indiv-comp_plasmid_BRAF-V600K			7:55259515	EGFR	L858R	T>G	38	40	0	0	0	0	0	0	38	0.95	2	0.05	0	0
Indiv-comp_plasmid_BRAF-V600K			7:55249071	EGFR	T790M	C>T	134	135	0	0	1	0.00740741	133	0.985185	0	0	0	0	1	0.00740741
Indiv-comp_plasmid_BRAF-V600K			7:55242478	EGFR	L747_S752	G>X	1925	1950	1	0.000512821	2	0.00102564	0	0	1922	0.985641	25	0.0128205	0	0
Indiv-comp_plasmid_BRAF-V600K			7:55242470	EGFR	L747_E749	T>X	7	1944	0	0	6	0.00308642	1	0.000514403	0	0	1937	0.996399	0	0
Indiv-comp_plasmid_BRAF-V600K			12:25398285	KRAS	G12C	C>A	0	0	0	#DIV/0!	0	#DIV/0!	0	#DIV/0!	0	#DIV/0!	0	#DIV/0!	0	#DIV/0!
Indiv-comp_plasmid_BRAF-V600K			12:25398284	KRAS	G12A or G12V	C>G or C>A	0	0	0	#DIV/0!	0	#DIV/0!	0	#DIV/0!	0	#DIV/0!	0	#DIV/0!	0	#DIV/0!
Indiv-comp_plasmid_BRAF-V600K			12:25398281	KRAS	G13D	C>T	0	0	0	#DIV/0!	0	#DIV/0!	0	#DIV/0!	0	#DIV/0!	0	#DIV/0!	0	#DIV/0!
Indiv-comp_plasmid_BRAF-V600K			3:178936091	PIK3CA	E545K	G>A	0	0	0	#DIV/0!	0	#DIV/0!	0	#DIV/0!	0	#DIV/0!	0	#DIV/0!	0	#DIV/0!
Indiv-comp_plasmid_EGFR-L747_E749			7:140453137	BRAF	V600K	C>T	3280	3280	1	0.000304878	114	0.0347561	3165	0.964939	0	0	0	0	0	0
Indiv-comp_plasmid_EGFR-L747_E749			7:140453136	BRAF	V600E	A>T	3267	3312	1	0.000301932	8	0.00241546	3258	0.983696	0	0	13	0.00392512	32	0.00966184
Indiv-comp_plasmid_EGFR-L747_E749			7:55259515	EGFR	L858R	T>G	42	43	0	0	0	0	0	0	42	0.976744	1	0.0232558	0	0
Indiv-comp_plasmid_EGFR-L747_E749			7:55249071	EGFR	T790M	C>T	17	17	0	0	0	0	17	1	0	0	0	0	0	0
Indiv-comp_plasmid_EGFR-L747_E749			7:55242478	EGFR	L747_S752	G>X	54053	54256	21	0.000387054	28	0.000516072	2	3.68623e-05	54002	0.995318	202	0.00372309	1	1.84311e-05
Indiv-comp_plasmid_EGFR-L747_E749			7:55242470	EGFR	L747_E749	T>X	255	53967	19	0.000352067	187	0.00346508	36	0.000667074	13	0.000240888	53712	0.995275	0	0
Indiv-comp_plasmid_EGFR-L747_E749			12:25398285	KRAS	G12C	C>A	0	0	0	#DIV/0!	0	#DIV/0!	0	#DIV/0!	0	#DIV/0!	0	#DIV/0!	0	#DIV/0!
Indiv-comp_plasmid_EGFR-L747_E749			12:25398284	KRAS	G12A or G12V	C>G or C>A	0	0	0	#DIV/0!	0	#DIV/0!	0	#DIV/0!	0	#DIV/0!	0	#DIV/0!	0	#DIV/0!
Indiv-comp_plasmid_EGFR-L747_E749			12:25398281	KRAS	G13D	C>T	0	0	0	#DIV/0!	0	#DIV/0!	0	#DIV/0!	0	#DIV/0!	0	#DIV/0!	0	#DIV/0!
Indiv-comp_plasmid_EGFR-L747_E749			3:178936091	PIK3CA	E545K	G>A	0	0	0	#DIV/0!	0	#DIV/0!	0	#DIV/0!	0	#DIV/0!	0	#DIV/0!	0	#DIV/0!
Indiv-comp_plasmid_EGFR-L747_S752			7:140453137	BRAF	V600K	C>T	658	658	0	0	50	0.0759878	608	0.924012	0	0	0	0	0	0
Indiv-comp_plasmid_EGFR-L747_S752			7:140453136	BRAF	V600E	A>T	658	667	0	0	2	0.0029985	656	0.983508	0	0	0	0	9	0.0134933
Indiv-comp_plasmid_EGFR-L747_S752			7:55259515	EGFR	L858R	T>G	352	380	1	0.00263158	1	0.00263158	2	0.00526316	348	0.915789	27	0.0710526	1	0.00263158
Indiv-comp_plasmid_EGFR-L747_S752			7:55249071	EGFR	T790M	C>T	3	3	0	0	0	0	3	1	0	0	0	0	0	0
Indiv-comp_plasmid_EGFR-L747_S752			7:55242478	EGFR	L747_S752	G>X	160	50633	8	0.000158	2	3.94999e-05	0	0	150	0.00296249	50473	0.99684	0	0
Indiv-comp_plasmid_EGFR-L747_S752			7:55242470	EGFR	L747_E749	T>X	34	50584	1	1.97691e-05	16	0.000316306	5	9.88455e-05	12	0.000237229	50550	0.999328	0	0
Indiv-comp_plasmid_EGFR-L747_S752			12:25398285	KRAS	G12C	C>A	0	0	0	#DIV/0!	0	#DIV/0!	0	#DIV/0!	0	#DIV/0!	0	#DIV/0!	0	#DIV/0!
Indiv-comp_plasmid_EGFR-L747_S752			12:25398284	KRAS	G12A or G12V	C>G or C>A	0	0	0	#DIV/0!	0	#DIV/0!	0	#DIV/0!	0	#DIV/0!	0	#DIV/0!	0	#DIV/0!
Indiv-comp_plasmid_EGFR-L747_S752			12:25398281	KRAS	G13D	C>T	0	0	0	#DIV/0!	0	#DIV/0!	0	#DIV/0!	0	#DIV/0!	0	#DIV/0!	0	#DIV/0!
Indiv-comp_plasmid_EGFR-L747_S752			3:178936091	PIK3CA	E545K	G>A	0	0	0	#DIV/0!	0	#DIV/0!	0	#DIV/0!	0	#DIV/0!	0	#DIV/0!	0	#DIV/0!
Indiv-comp_plasmid_EGFR-L858R			7:140453137	BRAF	V600K	C>T	472	472	0	0	81	0.17161	391	0.82839	0	0	0	0	0	0
Indiv-comp_plasmid_EGFR-L858R			7:140453136	BRAF	V600E	A>T	471	479	0	0	1	0.00208768	470	0.981211	0	0	0	0	8	0.0167015
Indiv-comp_plasmid_EGFR-L858R			7:55259515	EGFR	L858R	T>G	16281	17289	73	0.00422234	13	0.000751923	26	0.00150385	16169	0.935219	998	0.0577246	10	0.000578402
Indiv-comp_plasmid_EGFR-L858R			7:55249071	EGFR	T790M	C>T	15	15	0	0	1	0.0666667	14	0.933333	0	0	0	0	0	0
Indiv-comp_plasmid_EGFR-L858R			7:55242478	EGFR	L747_S752	G>X	1153	13168	5	0.000379708	4	0.000303767	1	7.59417e-05	1143	0.0868013	12015	0.912439	0	0
Indiv-comp_plasmid_EGFR-L858R			7:55242470	EGFR	L747_E749	T>X	9	13164	0	0	5	0.000379824	2	0.00015193	2	0.00015193	13155	0.999316	0	0
Indiv-comp_plasmid_EGFR-L858R			12:25398285	KRAS	G12C	C>A	0	0	0	#DIV/0!	0	#DIV/0!	0	#DIV/0!	0	#DIV/0!	0	#DIV/0!	0	#DIV/0!
Indiv-comp_plasmid_EGFR-L858R			12:25398284	KRAS	G12A or G12V	C>G or C>A	0	0	0	#DIV/0!	0	#DIV/0!	0	#DIV/0!	0	#DIV/0!	0	#DIV/0!	0	#DIV/0!
Indiv-comp_plasmid_EGFR-L858R			12:25398281	KRAS	G13D	C>T	0	0	0	#DIV/0!	0	#DIV/0!	0	#DIV/0!	0	#DIV/0!	0	#DIV/0!	0	#DIV/0!
Indiv-comp_plasmid_EGFR-L858R			3:178936091	PIK3CA	E545K	G>A	0	0	0	#DIV/0!	0	#DIV/0!	0	#DIV/0!	0	#DIV/0!	0	#DIV/0!	0	#DIV/0!
Indiv-comp_plasmid_EGFR-T790M			7:140453137	BRAF	V600K	C>T	2682	2682	0	0	2635	0.982476	47	0.0175242	0	0	0	0	0	0
Indiv-comp_plasmid_EGFR-T790M			7:140453136	BRAF	V600E	A>T	2679	2686	2	0.000744602	11	0.00409531	2666	0.992554	0	0	1	0.000372301	6	0.0022338
Indiv-comp_plasmid_EGFR-T790M			7:55259515	EGFR	L858R	T>G	707	741	4	0.00539811	0	0	1	0.00134953	702	0.947368	33	0.0445344	1	0.00134953
Indiv-comp_plasmid_EGFR-T790M			7:55249071	EGFR	T790M	C>T	14492	14513	0	0	66	0.00454765	14418	0.993454	8	0.00055123	5	0.000344519	16	0.00110246
Indiv-comp_plasmid_EGFR-T790M			7:55242478	EGFR	L747_S752	G>X	384	1485	0	0	1	0.000673401	0	0	383	0.257912	1101	0.741414	0	0
Indiv-comp_plasmid_EGFR-T790M			7:55242470	EGFR	L747_E749	T>X	0	1484	0	0	0	0	0	0	0	0	1484	1	0	0
Indiv-comp_plasmid_EGFR-T790M			12:25398285	KRAS	G12C	C>A	0	0	0	#DIV/0!	0	#DIV/0!	0	#DIV/0!	0	#DIV/0!	0	#DIV/0!	0	#DIV/0!
Indiv-comp_plasmid_EGFR-T790M			12:25398284	KRAS	G12A or G12V	C>G or C>A	0	0	0	#DIV/0!	0	#DIV/0!	0	#DIV/0!	0	#DIV/0!	0	#DIV/0!	0	#DIV/0!
Indiv-comp_plasmid_EGFR-T790M			12:25398281	KRAS	G13D	C>T	0	0	0	#DIV/0!	0	#DIV/0!	0	#DIV/0!	0	#DIV/0!	0	#DIV/0!	0	#DIV/0!
Indiv-comp_plasmid_EGFR-T790M			3:178936091	PIK3CA	E545K	G>A	0	0	0	#DIV/0!	0	#DIV/0!	0	#DIV/0!	0	#DIV/0!	0	#DIV/0!	0	#DIV/0!
Indiv-comp_wt-blood-gDNA			7:140453137	BRAF	V600K	C>T	5440	5445	0	0	5423	0.99596	17	0.00312213	0	0	0	0	5	0.000918274
Indiv-comp_wt-blood-gDNA			7:140453136	BRAF	V600E	A>T	5438	5448	5413	0.993576	0	0	20	0.00367107	5	0.000917768	0	0	10	0.00183554
Indiv-comp_wt-blood-gDNA			7:55259515	EGFR	L858R	T>G	9473	9494	0	0	12	0.00126396	9461	0.996524	0	0	5	0.000526648	16	0.00168527
Indiv-comp_wt-blood-gDNA			7:55249071	EGFR	T790M	C>T	1305	1306	0	0	1305	0.999234	0	0	0	0	0	0	1	0.000765697
Indiv-comp_wt-blood-gDNA			7:55242478	EGFR	L747_S752	G>X	16371	16384	9	0.000549316	0	0	1	6.10352e-05	16361	0.998596	0	0	13	0.000793457
Indiv-comp_wt-blood-gDNA			7:55242470	EGFR	L747_E749	T>X	16389	16407	3	0.000182849	11	0.000670446	16375	0.99805	0	0	18	0.00109709	0	0
Indiv-comp_wt-blood-gDNA			12:25398285	KRAS	G12C	C>A	11713	11713	0	0	11709	0.999658	4	0.000341501	0	0	0	0	0	0
Indiv-comp_wt-blood-gDNA			12:25398284	KRAS	G12A or G12V	C>G or C>A	11728	11751	2	0.000170198	11711	0.996596	15	0.00127649	0	0	0	0	23	0.00195728
Indiv-comp_wt-blood-gDNA			12:25398281	KRAS	G13D	C>T	11736	11803	0	0	11724	0.993307	11	0.000931966	1	8.47242e-05	4	0.000338897	63	0.00533763
Indiv-comp_wt-blood-gDNA			3:178936091	PIK3CA	E545K	G>A	6864	6869	0	0	0	0	0	0	6864	0.999272	2	0.000291163	3	0.000436745
