# Supplementary material for: Targeted Next-Generation Sequencing of Plasma DNA from Cancer Patients: Factors Influencing Consistency with Tumour DNA and Prospective Investigation of Its Utility for Diagnosis
Source: PLoS One. 2016 Sep 14;11(9):e0162809. doi: 10.1371/journal.pone.0162809 (PMC5023174; doi:10.1371/journal.pone.0162809)
Supplement: S3 Table — Blood samples were drawn from patients prior to bronchoscopy. These patients were subsequently found to be negative for cancer. Plasma DNA and genomic DNA from each were sequenced using Ampliseq Cancer Hotspot Panel v2. (XLSX) [file pone.0162809.s006.xlsx]

## Sheet: Sheet1
ID	Histology	Somatic mutation?	Variant	Annotation (ClinVar, UCSC)	JAX-Clinical Knowledgebase (CKB) Annotation	cfDNA VAF (%)	Allele coverage
1171	non-cancer	no	TP53 P72R	ClinVar non-pathogenic	common SNP, biological effect unknown, may confer favorable response to chemotherapy (PMID: 18618574)	48	G=1041, C=956
465	area resolved - likely infective	no	KDR Q472H	UCSC common SNP	variant does not occur in known functional domain of KDR, confers gain of function (PMID: 21712447, PMID: 26631613)	50	T=1000, A=993
		no	EGFR S784P	no annotation	variant lies within protein kinase domain but has not been characterised and effect is unknown (PubMed, May 2016)	45	T=1100, C=898
		no	TP53 P72R	UCSC common SNP	common SNP, biological effect unknown, may confer favorable response to chemotherapy (PMID: 18618574)	79	G=418, C=1579
		no	SMARCB1 T72K	no annotation	not found in CKB	4	C=1868, A=83
467	non-diagnostic - likely non-malignant	no	KIT M541L	UCSC common SNP	common SNP, lies within helical domain of KIT, increases proliferation in presence of ligand but not predicted to be pathogenic (PMID: 16307017, PMID: 21757432)	49	A=1023, C=971
		no	KDR Q472H	UCSC common SNP	variant does not occur in known functional domain of KDR, confers gain of function (PMID: 21712447, PMID: 26631613)	8	T=1840, A=157
		no	ATM F858L	UCSC common SNP	variant does not occur in known functional domain of ATM, and has not been characterised so effect is unknown (PubMed, Apr 2016)	53	T=934, C=1060
		no	TP53 P72R	ClinVar non-pathogenic	common SNP, biological effect unknown, may confer favorable response to chemotherapy (PMID: 18618574)	59	G=732, C=1066
539	granulomatous inflammation (not cancer)	no	IDH1 G105G	synonymous	not found in CKB	50.4	G=8121 , A=8281
		no	HRAS H27H	synonymous	not found in CKB	46.5	A=4832, G=4512
1541	non cancer- proved to be abscess	no	MET N375S	UCSC common SNP	lies within the extracellular Sema ligand-binding domain, loss of function predicted, may confer resistance to MET targeted agents (PMID: 19723643)	47	A=2743, G=2388
